# Supplementary material for: Adoption of environmental management accounting in Vietnamese enterprises: An empirical analysis of influencing determinants
Source: PLoS One. 2024 Jul 25;19(7):e0304902. doi: 10.1371/journal.pone.0304902 (PMC11271852; doi:10.1371/journal.pone.0304902)
Supplement: S1 Data — (XLSX) [file pone.0304902.s001.xlsx]

## Sheet: Sheet1
KV	A11	A12	A13	A14	A15	A21	A22	A23	A24	A25	A26	A31	A32	A33	A34	A35	A41	A42	A43	A44	A51	A52	A53	A54	A55	A61	A62	A63	A64	A71	A72	A73	A74	A75	A81	A82	A83	GT	TUOI	VI TRI
3	2	2	2	2	2	5	5	5	4	5	4	5	4	5	4	5	5	5	5	5	5	5	5	0	5	5	4	5	2	4	4	4	4	4	4	3	4	0	33	1
3	2	2	2	2	2	5	2	5	4	5	4	5	4	5	4	5	5	5	5	5	5	2	5	5	5	5	4	5	5	4	4	4	5	3	3	5	4	0	63	1
3	2	2	2	2	2	5	2	4	4	3	3	5	3	3	4	4	5	5	5	5	5	2	2	5	2	3	4	2	2	3	4	4	4	4	4	4	4	0	27	1
3	2	0	2	2	2	5	5	5	4	5	4	5	4	5	4	2	5	5	5	2	5	2	5	5	5	5	4	5	5	4	3	3	5	5	3	5	5	5	25	1
3	2	2	2	2	2	2	5	5	4	5	4	5	4	5	4	2	5	5	5	2	5	2	5	5	5	5	5	3	5	4	3	3	4	4	4	4	4	0	63	1
3	2	2	2	2	2	5	5	5	4	5	4	5	4	5	4	3	5	5	5	5	5	5	5	5	5	5	4	5	5	4	3	3	5	4	4	5	4	0	69	1
3	2	5	2	2	2	5	5	5	4	5	4	5	4	5	5	4	5	5	5	2	5	5	5	0	2	5	5	5	5	2	2	5	5	5	5	4	3	5	38	1
3	2	5	2	2	2	5	5	5	4	5	4	5	4	5	5	5	5	5	5	2	5	2	5	5	52	5	5	2	5	4	3	3	3	3	3	4	5	5	56	1
3	2	2	2	2	2	5	5	5	4	5	4	5	4	5	4	5	3	5	5	5	5	4	2	5	5	5	3	3	5	4	3	3	3	3	3	5	4	0	45	1
3	2	2	2	2	2	5	5	5	4	5	4	5	4	5	4	3	3	3	5	5	5	2	2	5	5	5	4	5	5	4	3	3	3	3	3	4		0	38	1
3	2	2	2	2	2	5	5	5	4	5	4	5	4	5	4	4	4	4	5	2	5	2	3	5	2	5	4	3	3	5	2	5	5	5	5	4	5	5	3	1
3	2	2	2	2	2	3	2	4	4	4	3	2	3	4	3	5	3	3	5	2	2	2	3	5	2	3	5	2	5	3	3	4	3	3	2	2	3	5	27	0
3	2	2	2	2	2	2	5	5	4	5	4	5	4	4	3	5	3	5	5	2	5	2	3	5	2	2	3	5	5	3	2	5	5	4	4	4	5	0	37	1
3	2	2	2	2	2	2	2	4	4	4	4	5	4	4	2	5	3	3	5	2	5	2	3	5	2	3	5	2	2	3	4	4	2	3	3	3	3	0	47	1
3	2	2	2	2	2	5	2	2	2	2	3	5	4	5	4	5	2	2	5	2	5	5	5	5	5	3	2	5	3	3	2	5	5	5	5	5	5	5	38	1
3	2	5	5	2	5	2	2	4	4	3	3	5	3	2	4	5	3	3	5	2	5	2	3	5	2	3	5	2	3	3	4	4	3	3	4	3	3	0	39	1
3	2	2	2	2	2	5	5	5	4	5	4	5	4	5	4	3	4	4	5	5	5	5	5	5	5	5	3	5	5	4	3	3	4	4	4	3	4	5	32	0
3	2	5	2	2	2	3	5	5	4	5	4	5	4	5	4	3	4	4	5	5	5	2	3	5	5	5	4	5	5	4	3	3	3	3	3	3		0	40	1
3	2	2	2	2	2	2	5	5	5	4	5	2	4	4	5	5	3	5	5	2	5	2	3	5	2	5	5	2	2	3	2	5	5	5	5	4	4	0	37	1
3	2	2	2	2	2	5	5	5	4	5	4	5	4	5	4	2	4	4	5	5	5	2	3	5	2	5	4	5	5	4	4	4	3	4	4	3		5	32	1
3	2	2	2	2	2	5	5	4	4	3	3	5	3	3	4	4	5	5	7	2	5	5	2	5	2	3	4	2	5	3	4	4	4	4	4	4	4	5	31	1
3	2	2	2	2	2	2	5	5	4	5	4	5	4	5	4	2	2	2	5	2	5	2	2	5	2	5	4	5	2	3	2	5	5	5	5	4	3	5	50	1
3	2	2	2	2	2	23	5	5	4	5	4	4	4	4	5	5	5	5	5	2	5	2	2	5	2	5	4	5	2	3	2	5	5	5	5	5	5	0	50	1
3	2	2	2	2	2	2	5	5	5	4	5	4	5	5	5	5	5	5	5	5	5	2	5	5	2	5	5	5	5	2	2	5	5	4	4	4	4	5	45	1
3	2	2	2	2	2	3	5	5	4	5	4	4	5	5	5	4	5	5	5	2	5	2	5	5	2	5	5	5	2	2	2	5	5	5	5	4	4	0	47	1
3	2	2	2	2	2	2	2	4	4	3	4	5	3	3	2	5	3	5	7	2	5	2	3	0	2	2	3	2	2	3	4	5	3	3	3	3		0	27	1
3	2	0	2	2	2	2	5	5	5	3	5	2	3	5	3	5	3	5	5	5	5	2	2	5	5	2	5	5	5	2	2	5	5	5	4	5	5	0	55	1
3	2	0	2	2	2	2	5	5	4	4	4	3	3	4	4	2	2	5	5	5	5	2	2	5	2	5	5	5	2	3	2	5	5	5	5	3	2	5	35	1
3	2	2	2	2	2	3	2	4	4	4	4	5	3	3	4	4	5	5	7	2	5	5	5	5	4	3	4	2	2	2	3	4	4	4	4	3	3	0	27	1
3	2	2	2	2	2	2	2	4	4	4	3	5	3	2	3	2	2	5	7	2	5	4	2	0			3	2	5	2	4	4	4	4	4	4	4	5	57	1
3	2	0	2	2	5	5	5	5	5	2	4	4	3	5	5	5	5	5	2	5	5	2	5	5	2	5	5	5	5	2	4	4	5	4	4	4	5	0	45	1
3	2	2	2	2	2	2	5	5	5	4	5	4	4	4	5	4	3	5	5	2	5	5	3	5	5	5	5	5	5	2	2	5	5	5	5	5	5	5	46	1
3	2	2	2	2	2	5	5	5	5	5	5	4	4	4	3	5	3	5	5	2	5	2	2	5	2	5	4	5	5	3	2	5	5	5	5	4	5	5	73	1
3	2	0	2	2	2	2	5	4	4	3	5	4	4	5	5	4	5	5	5	2	5	5	5	5	2	3	5	2	5	2	3	4	5	5	5	4	5	0	50	1
3	2	5	2	2	2	2	2	4	4	4	3	3	3	3	3	2	2	3	5	2	5	5	3	5	2	3	3	2	5	3	3	4	3	3	3	3	3	5	38	1
3	2	2	2	2	2	2	2	3	4	4	3	3	2	2	3	5	2	5	5	2	5	5	3	5	2	3	3	2	3	3	3	5	4	4	4	5	2	0	53	1
3	2	5	5	2	5	2	5	5	2	5	5	2	2	2	3	2	2	2	5	2	5	5	3	5	5	2	3	2	2	3	4	4	3	3	4	4	4	0	33	1
3	2	2	2	2	2	5	5	4	4	4	3	4	3	3	4	5	5	5	5	2	5	5	5	5	2	2	5	2	5	3	4	4	4	4	4	5	4	5	39	1
3	2	0	2	2	5	2	5	5	5	4	5	4	4	4	5	4	5	5	5	2	5	2	5	5	2	5	5	5	5	2	2	5	5	5	5	5	3	0	54	1
3	2	2	2	2	2	5	5	2	3	4	4	2	3	5	5	5	2	4	5	2	5	5	5	5	5	2	4	2	3	4	4	4	4	4	4	4	5	5	45	1
3	2	2	2	2	2	5	2	4	4	4	4	5	3	3	4	3	2	5	7	2	5	2	2	5	2	3	4	2	5	3	4	4	4	4	4	4	4	0	40	1
3	2	2	2	2	5	2	5	4	4	4	3	3	3	3	4	5	5	5	5	2	5	5	5	5	2	2	5	2	5	3	4	4	4	4	4	4	4	0	39	1
3	2	2	2	2	2	5	5	5	5	4	5	5	4	5	5	5	5	5	5	2	5	5	5	5	5	5	5	5	5	2	2	5	5	5	5	5	4	0	48	1
3	2	2	2	2	2	2	5	5	4	4	5	3	3	5	5	5	2	5	5	2	5	5	5	5	2	5	5	5	5	3	4	5	5	5	5	5	5	5	20	1
3	2	2	2	2	2	2	5	4	4	4	3	2	2	3	2	5	3	3	5	2	5	2	3	5	4	3	2	2	2	3	4	4	3	4	3	4	3	5	45	1
3	2	2	2	2	2	5	5	5	5	4	5	4	4	4	5	5	5	5	5	2	5	5	5	5	2	5	5	5	5	2	3	5	5	4	5	5	5	0	48	1
3	2	2	2	2	2	2	5	5	5	4	5	2	3	4	3	5	3	5	5	2	5	2	2	5	2	2	3	5	5	3	2	5	5	5	5	5	3	0	78	1
3	2	2	5	2	5	2	5	4	4	4	3	3	2	2	4	5	5	5	5	2	5	5	5	5	2	2	5	2	5	3	4	4	4	4	4	4	4	0	42	1
3	2	5	2	2	2	2	5	5	5	5	5	2	3	5	5	5	3	5	5	5	5	2	2	5	2	5	5	5	5	5	3	5	5	5	5	4	3	0	45	1
3	2	2	2	2	2	5	5	5	5	4	5	4	3	3	5	5	5	5	5	2	5	5	5	5	5	5	5	5	5	2	2	5	5	5	5	5	3	0	46	1
3	2	2	2	2	5	5	5	4	4	4	3	3	3	4	5	4	4	5	5	5	5	5	5	5	2	3	4	3	2	4	2	4	4	4	4	4	4	0	36	1
3	2	2	2	2	5	5	5	4	3	4	3	3	3	3	5	3	3	5	5	2	5	5	2	5	5	2	3	3	2	4	2	5	4	4	4	4	5	5	28	1
3	2	2	2	2	5	5	5	4	2	3	3	2	2	3	5	5	5	5	5	2	5	5	5	5	2	3	4	2	5	2	2	4	4	4	4	4	5	5	38	1
3	2	2	2	2	2	5	5	5	5	5	5	2	2	5	5	5	5	5	5	2	5	5	5	5	5	2	5	5	5	2	5	5	5	5	5	4	3	5	31	1
3	2	2	2	2	2	5	5	5	5	4	4	5	5	5	5	5	5	3	5	2	5	5	5	5	5	2	5	5	5	2	5	5	5	5	5	5	5	5	68	1
3	2	2	2	2	2	5	5	4	4	3	3	3	3	3	4	5	4	3	5	5	5	2	5	5	2	2	5	2	5	3	5	4	4	4	5	4		0	45	1
3	0	0	0	2	0	6	5	4	4	3	3	3	3	3	3	5	4	3	5	2	5	2	5	5	2	3	5	2	2	3	3	5	4	4	5	4	3	0	43	1
3	2	2	2	2	5	5	5	4	3	4	3	3	3	3	4	5	3	3	5	2	5	5	5	5	2	3	4	3	2	4	3	4	4	4	4	4	5	0	59	1
3	2	2	2	2	2	5	5	5	4	4	4	3	3	3	5	4	5	5	5	2	5	5	5	5	5	2	5	2	2	5	5	5	5	5	5	3	4	5	36	1
3	2	2	2	2	2	5	2	4	4	4	3	3	5	5	5	5	5	5	2	2	5	5	5	5	5	5	5	3	2	3	3	5	5	5	5	4	3	0	63	1
3	2	2	2	2	2	5	5	5	5	5	5	3	3	5	5	5	5	5	3	2	5	5	5	5	5	2	5	5	5	2	5	5	5	5	5	5	3	0	58	1
3	5	5	5	2	5	2	5	4	3	2	5	2	2	5	5	5	5	5	5	2	5	2	5	5	2	2	5	2	5	2	3	5	5	4	4	4	4	5	36	1
3	2	2	2	2	2	5	5	5	4	4	4	4	4	5	4	5	5	5	5	2	5	2	5	5	2	2	5	5	5	4	2	5	5	5	5	5	5	0	40	1
3	5	5	5	2	5	2	5	4	4	4	4	3	3	5	5	5	5	5	5	2	5	5	2	5	5	3	4	3	5	3	3	4	4	4	4	3	2	0	88	1
3	2	2	2	2	2	5	5	5	5	5	5	2	2	5	5	5	5	5	5	2	5	5	5	5	5	3	5	2	5	2	5	5	5	5	5	5		0	50	1
3	2	2	2	2	2	5	5	5	4	4	2	2	2	5	5	5	5	5	5	2	5	5	5	5	5	3	5	5	5	2	5	5	5	5	5	3	3	0	38	1
3	2	5	5	2	5	5	5	4	3	3	3	3	3	3	5	5	2	5	5	2	5	5	5	5	5	3	5	2	5	4	2	3	4	4	4	4	3	0	63	1
3	2	5	5	2	5	5	5	5	3	3	3	3	3	3	5	5	4	3	5	2	5	5	5	0	5	3	5	2	5	4	4	4	4	4	4	4	3	5	40	1
3	2	5	5	2	5	2	5	4	3	3	3	3	3	3	5	5	4	3	5	2	5	5	5	5	2	2	5	3	2	4	3	4	4	4	2	2	4	0	44	1
3	2	2	2	2	2	5	5	5	4	2	3	4	3	3	5	5	5	5	5	2	5	2	5	5	2	2	5	3	5	4	3	4	5	4	3	3	5	5	42	1
3	2	2	2	2	2	5	5	5	5	5	3	3	2	2	5	5	5	5	4	2	5	5	5	5	5	3	5	5	5	2	5	5	5	5	5	5		5	42	1
3	2	2	2	2	2	5	5	5	5	5	5	2	2	5	5	4	5	5	5	2	5	5	5	5	5	3	5	5	5	2	5	5	5	5	5	5	5	5	38	1
3	2	2	2	2	2	5	5	5	5	5	5	2	2	5	5	4	5	5	5	2	5	5	5	5	5	3	5	5	5	2	5	5	5	5	5	5	5	0	50	1
3	2	2	2	2	2	2	5	5	5	5	5	5	5	5	4	5	5	5	5	2	5	5	5	5	5	2	5	3	5	4	4	4	4	4	4	4	3	0	58	1
3	2	2	2	2	2	2	5	5	4	4	4	4	4	4	5	5	5	5	5	2	5	2	5	5	2	3	5	2	5	4	4	4	4	4	5	4	4	5	46	1
3	2	2	2	2	2	2	5	4	4	4	4	3	4	3	5	5	5	5	5	2	5	2	5	5	2	2	4	3	5	3	3	3	4	4	4	3	3	0	37	1
3	2	2	2	2	2	5	5	4	4	4	4	2	2	4	5	5	5	5	5	2	5	5	5	5	52	3	5	5	5	2	3	3	3	3	3	5	5	0	54	1
3	2	5	5	2	5	5	5	4	3	3	3	3	3	3	5	3	5	3	5	2	5	5	5	5	2	2	3	2	2	2	3	5	4	3	2	3		0	22	0
3	2	5	5	2	5	5	5	4	3	3	3	3	3	3	5	5	4	3	5	2	5	5	5	5	5	2	4	2	2	2	3	3	4	4	4	4	3	0	39	1
3	2	5	5	2	5	2	5	4	3	3	3	3	3	3	4	5	2	5	5	5	5	2	5	5	2	2	5	2	5	2	4	4	4	4	4	4	3	5	23	0
3	2	2	2	2	2	52	5	4	3	4	4	5	2	5	2	5	3	3	5	2	5	2	2	5	23	2	2	5	2	2	5	5	5	5	5	5	5	5	55	1
3	2	2	2	2	2	5	5	5	5	5	5	2	2	5	5	5	5	5	3	2	5	5	5	5	23	3	5	5	5	2	5	5	5	5	5	5		0	45	1
3	2	2	2	2	2	5	5	5	5	5	5	3	3	5	5	5	5	5	5	2	5	5	5	5	5	2	5	5	5	2	5	5	5	5	5	5	5	5	43	1
3	2	2	2	2	2	5	5	5	5	5	5	5	5	5	5	5	5	5	5	2	5	3	5	5	3	5	5	2	5	5	5	5	5	4	4	2	5	5	35	1
3	2	2	2	2	2	2	5	5	4	3	4	4	3	4	5	5	5	5	5	2	5	2	5	5	2	3	5	3	5	3	2	5	5	4	4	4	3	5	24	1
3	2	2	2	2	2	2	5	5	4	4	5	3	3	5	5	4	2	3	5	2	5	2	2	5	2	2	4	3	2	4	3	5	4	3	3	3	4	5	33	1
3	2	5	5	2	5	5	5	4	3	3	3	3	3	3	4	4	5	3	5	2	5	5	5	5	2	2	4	2	5	3	3	4	5	4	4	4	3	5	50	1
3	2	5	5	2	5	5	5	4	3	3	3	3	3	3	4	5	5	3	5	2	5	2	5	5	2	3	5	2	5	4	3	4	4	4	4	4	3	5	77	1
3	2	5	5	2	5	5	5	4	3	3	3	3	3	3	5	5	5	3	5	2	5	2	5	5	3	3	5	2	3	3	3	5	4	4	4	4	3	5	36	1
3	2	5	5	2	5	2	5	4	3	3	3	3	3	3	3	5	3	3	5	2	5	2	3	5	2	2	3	5	5	3	2	4	4	2	3	4	5	0	31	1
3	2	5	5	2	5	5	5	4	3	3	3	3	3	3	5	5	3	3	5	2	5	5	5	5	2	2	3	2	2	3	3	4	5	4	4	4	5	5	39	1
3	2	5	5	2	5	5	5	4	3	3	3	3	3	3	5	3	3	5	5	2	5	5	5	5	2	3	4	3	5	3	3	4	4	4	4	4	3	5	40	1
3	2	2	2	2	2	5	5	4	4	4	4	2	2	5	4	4	5	5	5	5	5	2	5	5	2	2	5	2	5	5	4	4	4	4	4	4	4	0	39	1
3	5	5	5	2	5	2	5	4	4	4	4	4	4	4	3	5	3	2	5	2	5	2	5	5	5	3	4	2	5	3	2	4	4	4	4	3	5	5	45	1
3	2	5	5	2	5	2	5	5	4	4	4	4	4	4	5	5	2	5	5	2	5	2	5	5	2	2	4	5	5	3	5	3	5	5	5	3	3	5	51	1
3	2	5	5	2	5	2	5	4	3	3	3	3	3	3	5	5	3	3	3	2	5	2	5	5	2	3	5	2	5	2	3	5	4	4	4	4	5	5	52	1
3	2	2	2	2	2	5	5	4	4	4	4	2	2	5	4	4	5	5	5	2	5	52	2	5	52	3	4	2	5	2	4	4	4	4	4	4	4	0	48	1
3	2	2	2	2	2	5	5	5	5	5	5	4	4	5	5	5	5	5	5	2	5	52	2	5	52	2	4	2	5	2	4	4	4	4	4	4	4	5	30	1
3	2	2	2	2	2	5	5	4	4	4	4	2	2	5	4	5	5	5	2	2	5	2	2	5	52	3	4	2	5	2	4	4	4	4	4	4	4	5	46	1
3	3	3	99	2	3	3	3	5	5	5	5	5	5	5	5	5	3	2	5	2	5	2	2	5	2	3	3	3	4	3	4	4	4	4	4	3	2	5	36	1
3	2	2	2	2	2	2	5	3	3	3	4	3	2	2	5	5	5	5	5	2	5	2	5	5	2	2	5	3	5	4	2	3	4	4	4	3	2	0	50	1
3	2	2	2	2	2	5	5	4	4	4	4	2	2	5	5	4	5	5	5	2	5	52	5	5	52	3	5	5	5	3	5	5	5	5	5	5	5	5	38	1
3	2	2	2	2	2	5	5	4	4	4	4	2	2	5	5	5	5	5	5	2	5	52	2	0	52	3	5	5	5	2	5	5	5	5	5	5	5	5	59	1
3	2	5	5	2	5	2	5	5	4	5	4	4	4	4	5	5	5	5	3	2	5	2	5	5	2	2	4	2	5	3	4	5	4	4	4	3	4	5	47	1
3	2	2	2	2	2	52	5	4	4	4	4	2	2	3	5	5	5	5	5	2	5	52	2	5	52	3	5	5	5	2	4	4	5	5	5	4	5	5	42	1
3	2	2	2	2	2	2	5	5	5	4	5	2	3	5	5	5	5	5	5	2	5	2	5	5	2	3	4	5	5	3	3	4	4	4	4	3	5	0	46	1
3	2	2	2	2	2	2	5	4	3	3	4	2	4	4	5	5	2	3	5	2	5	2	5	5	2	2	4	3	3	5	3	5	4	4	5	5	5	0	32	1
3	2	5	5	2	5	2	5	4	3	3	3	3	3	3	5	5	4	3	5	2	5	2	5	5	3	3	5	2	2	3	3	4	4	4	4	4	4	0	35	1
3	2	5	5	2	5	2	5	4	3	3	3	3	3	3	5	5	4	3	5	2	5	2	5	5	2	3	5	2	5	3	3	4	4	4	4	4	3	0	56	1
3	2	5	5	2	5	5	5	4	3	3	3	3	3	3	4	3	5	3	5	2	5	2	5	5	2	2	5	2	5	5	3	5	4	4	4	4	5	0	46	1
3	2	2	2	2	2	2	5	3	3	4	5	3	4	5	5	4	5	5	5	2	5	2	5	5	2	2	4	2	5	2	4	4	4	4	4	4	5	5	29	1
3	2	2	2	2	2	2	5	3	4	4	5	4	3	5	3	3	2	2	5	2	5	2	2	5	2	2	2	2	5	2	4	4	4	3	3	3	3	5	47	1
3	2	2	5	2	2	2	2	4	4	3	4	3	5	5	4	5	5	5	5	2	5	2	5	5	2	3	4	5	5	2	4	4	4	5	5	5	5	0	46	1
3	2	2	2	2	5	5	5	5	2	4	3	5	2	3	5	5	5	5	5	2	5	5	5	5	2	2	5	3	5	4	2	5	5	4	5	5	4	5	66	1
3	2	2	2	2	2	2	5	3	4	4	3	5	5	5	5	4	5	5	5	2	5	2	5	5	2	2	5	2	5	2	4	4	5	4	4	3	5	0	42	1
3	2	5	2	2	2	2	5	5	4	4	4	4	5	5	5	5	5	5	5	2	5	2	5	5	2	2	5	5	5	3	5	5	5	5	5	4	5	5	49	1
3	2	2	2	2	5	2	5	5	4	2	3	2	2	2	3	5	3	2	5	2	5	2	2	5	2	3	2	3	4	3	5	5	4	4	3	4	5	0	60	1
3	2	2	2	2	2	3	5	5	3	4	3	2	2	5	2	5	3	5	2	2	5	2	2	5	5	3	3	3	3	3	5	5	4	4	3	3	5	5	39	1
3	2	2	2	2	2	2	5	4	3	4	5	4	4	5	3	3	3	3	5	2	5	2	5	5	2	2	5	3	3	5	4	4	4	4	4	4	5	5	49	1
3	2	2	5	2	2	2	5	3	3	4	3	4	5	5	4	4	5	5	5	2	5	2	5	5	2	2	4	2	5	2	4	4	4	4	2	2		0	46	1
3	2	2	5	2	2	2	5	3	2	4	5	4	5	5	4	3	5	5	5	2	5	2	5	5	2	3	4	5	5	2	3	4	4	4	5	4	5	5	61	1
3	2	5	5	2	2	2	5	4	4	4	5	5	5	4	5	4	5	5	5	2	5	2	5	5	2	5	5	5	5	2	4	5	4	5	5	5	3	0	59	1
3	2	5	5	2	2	2	5	5	4	4	4	3	5	4	4	4	5	5	5	2	5	2	5	5	2	3	4	2	5	3	4	3	4	4	5	3	2	0	47	1
3	2	5	5	2	2	2	5	3	4	3	4	5	5	4	4	5	5	2	5	2	5	2	5	5	2	3	4	2	5	2	4	3	4	4	5	3	2	0	45	1
3	2	2	2	2	5	2	5	5	3	4	3	2	2	5	5	5	5	5	5	2	5	5	5	5	2	2	5	3	5	4	5	5	5	4	4	4	5	0	42	1
3	2	2	5	2	5	5	5	5	3	4	4	3	3	5	4	3	5	5	5	2	5	2	5	5	5	2	4	3	2	4	5	5	4	3	3	3	5	0	64	1
3	2	2	2	2	2	2	5	5	3	4	3	5	2	3	3	2	2	2	3	2	5	2	2	5	2	3	3	3	3	4	5	5	4	3	3	3	5	0	68	1
3	2	2	2	2	2	5	5	2	3	4	3	4	5	5	2	5	3	3	5	5	5	2	3	5	2	2	5	3	5	3	4	4	3	4	4	3	5	0	43	1
3	2	2	5	2	2	3	5	3	4	4	5	4	5	5	5	4	5	5	5	2	5	2	5	5	2	2	5	2	5	2	4	4	4	4	4	4	5	0	57	1
3	2	5	5	2	2	2	5	3	4	5	4	4	5	5	5	5	5	5	5	2	5	2	5	5	2	2	5	2	5	3	4	4	4	4	4	4	5	0	53	1
3	2	2	2	2	2	5	5	5	4	4	3	5	2	4	5	5	5	5	5	2	5	5	5	5	2	2	5	3	2	4	5	5	5	4	4	4	4	0	43	1
3	2	5	2	2	2	2	5	4	3	3	5	4	4	5	4	5	5	5	5	2	5	2	5	5	2	2	5	2	5	3	4	3	4	4	4	3	5	0	48	1
3	2	2	2	2	2	2	5	4	3	4	3	5	2	5	5	5	5	5	5	2	5	5	5	5	5	2	5	3	5	4	5	5	5	5	5	4	5	0	41	1
3	2	2	2	2	2	3	5	5	3	4	3	5	3	5	5	5	5	5	5	2	5	2	5	5	2	2	5	3	2	5	2	4	5	4	4	3	5	5	31	1
3	2	2	2	2	2	2	5	3	4	5	4	3	5	5	4	4	5	5	5	2	5	2	5	5	2	2	4	2	5	2	4	4	4	4	4	4	5	0	56	1
3	2	5	2	2	2	5	5	3	4	5	4	4	5	5	5	4	5	5	5	2	5	2	5	5	2	2	5	2	5	2	4	4	4	4	4	3	5	0	42	1
3	2	2	5	2	2	5	5	3	4	4	3	4	4	5	5	5	5	5	3	2	5	2	5	5	5	2	5	2	5	2	4	4	4	4	3	3		0	68	1
3	2	5	5	2	2	2	5	3	4	4	5	3	4	4	5	5	5	5	5	2	5	2	5	5	2	5	4	5	5	2	4	4	4	4	4	5	2	5	48	1
3	2	5	2	2	2	2	5	4	4	3	5	4	4	5	5	5	4	5	5	2	5	2	5	5	2	2	5	2	5	2	4	4	4	4	4	4	2	5	41	1
3	2	5	5	2	2	2	2	4	4	5	5	3	3	4	4	5	5	5	5	2	5	2	5	5	2	3	4	2	5	2	3	3	3	3	3	5	2	0	63	1
3	2	2	2	2	2	52	5	3	4	4	5	4	3	5	5	4	5	5	3	2	5	2	5	5	2	2	4	3	5	3	4	4	4	4	4	4	5	5	50	1
3	2	5	5	2	2	2	5	5	4	5	5	4	4	4	3	5	5	5	5	2	5	2	3	5	2	2	4	5	5	3	4	4	4	4	5	4	4	0	59	1
3	2	2	2	2	2	2	5	5	2	4	3	5	5	3	5	5	5	5	5	2	5	2	5	5	2	2	5	3	5	3	5	4	5	5	5	4	5	5	47	1
3	2	5	5	2	5	2	2	4	4	3	5	4	4	5	4	5	3	5	5	2	5	2	5	5	2	2	5	5	5	3	4	4	4	4	4	4	2	5	58	1
3	2	2	2	2	2	2	5	3	4	4	5	4	3	5	4	3	2	2	5	2	5	2	5	5	2	2	2	2	3	2	4	4	4	4	4	4		5	45	1
3	2	2	2	2	2	5	5	3	4	3	5	4	3	5	5	5	5	5	5	2	5	52	5	5	2	2	5	2	5	2	4	4	4	4	4	4	5	5	50	1
3	2	5	5	2	2	52	5	3	4	3	5	3	4	5	5	5	5	2	5	2	5	2	5	5	2	5	5	2	5	2	4	4	4	4	4	3		0	33	1
3	2	2	2	2	2	2	5	3	4	4	5	4	3	5	4	4	5	5	5	2	5	2	5	5	2	2	5	2	5	2	4	4	4	4	4	3		5	45	1
3	2	2	2	2	2	2	5	4	4	3	5	4	5	5	5	5	5	5	5	2	5	2	5	5	2	2	5	2	5	2	5	4	4	4	5	4	5	0	31	1
3	2	2	2	2	5	3	5	4	4	3	3	5	3	4	4	3	5	2	3	2	5	5	5	5	2	3	3	3	5	3	2	4	4	5	3	3	4	5	61	1
3	2	2	2	2	2	5	5	5	3	3	3	5	2	3	5	5	5	5	5	2	5	5	5	5	5	2	5	3	2	3	2	4	5	4	4	4	5	0	48	1
3	2	2	2	2	2	4	5	5	3	4	2	2	2	5	5	5	5	2	5	2	5	5	5	5	2	2	5	3	2	3	5	4	5	4	3	4	4	0	57	1
3	2	2	5	2	2	5	5	3	2	2	5	3	3	5	5	5	5	5	5	2	5	52	5	5	24	5	5	2	5	2	3	4	4	4	3	3		0	56	1
3	2	2	2	2	2	2	5	4	3	3	5	4	4	5	5	5	5	5	5	2	5	2	5	5	2	2	5	2	5	2	5	5	4	5	5	4	5	0	57	1
3	2	5	5	2	2	5	2	4	3	3	4	4	3	5	5	5	5	5	5	2	5	2	5	5	2	2	5	5	5	3	5	4	5	5	5	3	5	0	55	1
3	2	2	2	2	2	4	5	4	3	3	2	2	2	4	5	5	3	5	2	2	5	5	5	5	5	2	3	3	4	5	4	5	5	5	5	3	4	5	36	1
3	2	2	2	2	2	2	5	4	2	5	3	2	3	4	3	4	5	5	5	5	5	2	2	5	2	2	4	3	5	3	5	5	4	5	4	4	4	0	30	1
3	2	2	5	2	2	2	5	5	4	5	5	3	4	4	5	5	5	5	526	2	5	2	5	5	2	2	4	5	5	3	4	4	4	5	4	4		0	59	1
3	2	5	2	2	2	23	5	3	2	3	5	3	4	5	5	5	5	2	5	2	5	2	5	5	5	2	5	2	5	2	3	4	4	4	4	4	5	5	48	1
3	2	5	2	2	2	55	5	3	3	4	5	2	3	5	4	2	3	2	5	2	5	52	2	5	2	3	4	3	2	5	5	4	4	5	5	3	2	5	67	1
4	2	2	2	2	2	5	5	5	5	5	4	35	3	5	5	4	5	2	5	2	5	5	5	5	2	2	5	2	2	5	2	5	5	5	4	5	5	5	54	1
4	2	2	2	2	2	5	5	5	2	5	5	5	3	5	5	5	3	5	5	2	5	5	5	0	2	2	5	3	2	4	5	5	5	5	5	5	5	5	35	1
4	0	0	2	2	2	5	5	4	4	2	5	5	2	3	5	5	2	5	7	2	5	2	5	5	2	3	5	2	5	4	5	5	5	5	5	5	5	0	62	1
4	2	2	2	2	2	5	5	5	2	4	5	4	2	2	5	5	5	5	7	2	5	2	5	5	2	3	5	2	5	4	2	5	5	5	5	5	5	0	63	1
4	2	2	2	2	2	5	5	5	2	4	5	3	5	2	5	5	5	5	5	2	5	2	5	5	2	3	5	2	5	4	5	5	5	5	5	5	5	0	65	1
4	2	2	2	2	2	5	5	5	2	4	4	2	2	2	5	5	5	5	7	2	5	5	5	5	2	2	5	2	5	4	3	5	5	5	5	5	5	5	48	1
4	0	5	2	2	0	5	5	2	2	2	5	2	2	2	4	3	5	5	5	2	5	2	5	5	2	3	3	2	5	3	5	5	5	5	5	5	5	5	67	1
4	5	5	5	2	5	5	5	2	2	2	2	2	2	2	5	5	3	3	7	2	5	3	3	0	3	3	5	3	3	3	3	3	3	3	3	3	5	5	53	1
4	2	2	2	2	2	5	5	4	2	2	5	4	2	2	5	5	3	3	3	2	5	2	5	5	2	3	5	2	5	4	5	5	5	5	5	4	5	5	53	1
4	2	2	2	2	2	5	5	5	2	2	4	4	2	2	5	5	5	5	5	2	5	2	5	5	2	3	5	2	5	4	5	5	5	5	5	5	5	5	37	1
4	2	0	2	2	0	5	5	4	2	2	3	4	2	2	5	5	5	2	4	2	5	2	5	5	2	3	5	3	5	2	3	3	4	4	2	4	3	5	46	1
4	2	0	0	2	0	5	2	2	5	5	2	3	2	3	5	5	2	2	5	2	5	2	5	5	2	2	4	3	2	2	3	4	4	3	3	3	2	5	32	1
4	2	2	2	2	2	2	5	5	3	4	5	3	2	4	2	5	3	4	6	2	5	2	2	5	2	2	3	3	3	3	2	5	5	4	3	3	4	0	57	1
4	2	5	2	2	0	5	5	4	3	2	2	2	2	3	3	5	3	5	6	5	5	2	2	5	2	3	2	3	3	3	3	4	5	4	4	4	4	0	56	1
4	2	5	2	2	0	2	5	4	2	2	3	2	2	4	2	5	3	2	6	2	5	2	3	5	2	3	2	3	3	2	4	4	4	3	3	3	3	0	67	1
4	2	5	2	2	0	2	5	4	2	3	2	5	2	4	2	5	3	2	6	2	5	2	2	5	2	2	2	3	3	2	3	4	5	5	4	4	4	0	67	1
4	2	0	0	2	0	2	2	3	2	2	3	2	2	3	2	5	3	2	6	2	5	2	3	5	2	3	3	3	3	3	3	3	3	3	3	3	2	0	59	1
4	2	0	5	2	0	2	5	4	2	2	2	2	3	4	2	5	3	2	2	2	5	2	3	5	2	3	2	2	3	3	4	4	3	3	3	3	2	0	51	1
4	2	5	5	2	0	2	5	4	2	3	2	2	2	4	3	5	3	3	4	2	5	2	2	5	2	2	2	3	3	3	4	5	4	4	4	4	4	0	62	1
4	2	2	2	2	5	2	5	5	3	4	2	2	2	4	3	5	3	2	3	2	5	2	2	5	2	2	2	3	3	3	4	4	4	4	4	4	3	0	54	1
4	5	5	5	2	5	2	2	4	3	2	3	2	5	2	2	5	3	3	5	2	2		4	0		4	2	3	5	3	3	4	3	2	2	2		5	43	1
4	2	2	2	2	5	24	5	5	5	4	3	3	2	4	2	5	3	3	5	2	5	2	2	5	2	3	3	3	3	4	3	4	4	5	5	5	5	0	55	1
4	5	0	5	2	0	2	3	2	2	2	2	2	2	2	3	5	3	4	52	2	2	3	4	0	3	4	2	2	5	3	2	4	2	3	5	3	2	5	58	1
4	5	0	5	2	0	2	2	4	4	4	3	2	2	2	4	5	3	2	5	2	5	4	3	5	2	3	2	3	2	3	2	4	3	4	4	4	3	5	55	1
4	2	5	2	2	2	5	5	5	4	4	4	2	2	5	5	4	5	5	5	2	5	5	2	5	2	2	4	3	2	3	5	5	5	5	5	5	5	0	30	0
4	2	2	2	2	5	5	5	5	4	3	3	4	2	4	5	4	5	5	5	2	5	2	5	5	2	3	4	3	2	4	2	4	5	4	4	4	4	0	60	1
4	2	2	2	2	2	5	5	5	5	5	4	4	4	4	5	4	5	5	5	2	5	2	5	5	2	2	4	3	2	3	5	5	5	5	5	5	3	0	51	1
4	2	5	5	2	5	5	5	4	4	4	3	3	3	5	5	3	5	5	5	2	5	2	2	5	2	3	4	2	2	3	4	5	4	4	4	5	5	0	60	1
4	5	0	0	2	0	2	5	4	4	4	4	3	3	3	5	5	3	5	5	5	5	2	3	5	2	3	3	3	5	2	5	5	4	4	4	5	5	0	78	1
4	2	2	2	2	0	5	5	5	4	5	3	3	2	5	4	2	5	5	5	2	5	2	2	5	2	2	5	3	2	3	4	4	4	4	4	4	5	5	40	1
4	5	2	2	2	2	5	5	5	3	2	5	4	3	4	5	5	5	5	5	2	5	2	5	0	2	5	5	5	5	2	5	4	5	5	4	4	4	0	60	1
4	2	2	2	2	2	2	5	5	4	5	5	4	3	5	5	5	5	5	5	2	2	5	5	5	2	5	5	5	5	2	5	5	5	5	4	5	3	0	58	1
4	2	5	2	2	2	2	5	5	4	4	5	3	4	5	5	5	5	5	5	2	5	2	5	0	2	2	5	5	5	2	5	4	5	5	5	5	3	0	59	1
4	2	5	2	2	2	2	5	5	4	4	5	3	4	5	5	5	5	5	5	2	5	2	5	5	2	2	5	5	5	2	5	4	5	5	5	5	3	0	60	1
4	2	2	2	2	2	5	5	5	4	4	4	4	4	5	5	5	5	5	5	2	5	2	5	5	2	3	5	5	5	2	5	5	5	5	5	5	3	0	63	1
4	2	5	2	2	2	2	5	5	4	4	4	4	4	4	5	5	5	5	5	2	5	2	5	5	2	2	5	5	5	3	5	5	5	5	5	5	5	0	48	1
4	2	5	2	2	2	2	5	5	4	4	4	4	4	5	5	5	5	5	5	2	5	2	5	5	2	2	5	5	5	2	5	5	5	5	5	5	4	0	54	1
4	2	5	2	2	2	2	5	5	4	3	5	3	3	5	5	5	5	5	5	2	5	2	5	5	2	3	5	5	5	2	5	5	5	5	5	5	4	0	54	1
4	2	0	5	2	2	2	5	5	3	3	4	4	3	4	5	5	5	5	5	2	5	2	5	5	2	2	5	5	5	5	5	5	5	5	5	5	5	0	41	1
4	2	2	2	2	2	2	5	3	3	3	3	3	3	3	5	5	5	5	5	2	5	2	5	5	2	2	5	5	5	2	5	4	5	5	5	4	4	0	68	1
4	2	2	2	2	2	2	5	5	2	5	5	5	5	5	5	5	2	2	5	2	5	5	5	0	2	3	5	2	5	3	2	5	5	5	5	5	5	0	53	1
4	2	2	2	2	2	5	5	5	5	4	5	5	5	5	3	5	5	5	5	2	5	2	5	0	2	3	5	2	5	4	5	5	5	5	5	5	5	5	57	1
4	2	2	2	2	2	5	5	5	5	4	5	5	5	5	5	5	5	5	5	2	5	5	5	0	2	3	5	2	2	5	5	5	5	5	5	5	5	0	31	1
4	2	2	2	2	2	2	5	5	4	4	5	2	5	5	5	4	3	5	5	2	5	5	5	5	2	3	5	4	3	5	2	5	5	5	4	5	4	5	51	1
4	2	2	2	2	2	2	5	5	4	4	3	3	5	5	5	3	5	5	5	2	5	2	5	5	2	2	5	2	2	3	5	5	5	5	5	5	5	5	35	1
4	2	2	2	2	2	2	5	5	5	5	5	3	5	5	5	5	2	5	5	2	5	2	5	5	2	3	5	3	5	5	5	5	5	5	5	5	5	0	45	1
4	2	2	2	2	2	2	5	5	5	5	5	3	5	5	5	5	5	5	5	2	5	2	5	0	2	3	5	3	5	5	5	5	5	5	5	5	5	0	49	1
4	2	2	2	2	2	2	5	5	5	5	5	3	5	5	5	5	5	5	5	2	5	2	5	5	2	3	5	3	5	5	5	5	5	5	5	5	5	0	57	1
4	2	0	2	2	2	5	5	5	5	4	5	2	2	4	4	5	5	5	5	2	5	2	5	5	2	3	4	2	5	4	5	5	5	5	4	4	3	0	32	1
4	2	2	2	2	2	2	5	5	3	4	3	2	5	5	5	4	5	5	5	2	5	2	5	5	2	2	5	2	2	3	5	5	5	5	5	5	5	0	65	1
4	2	5	2	2	2	5	5	4	2	3	3	5	5	4	3	5	5	2	5	2	5	2	2	5	2	3	3	3	5	3	3	4	4	3	3	3	3	0	54	1
4	2	0	2	2	2	2	2	2	2	4	2	5	3	5	2	5	3	5	5	2	5	2	2	5	2	3	5	3	5	2	5	4	4	4	4	4	4	5	27	1
4	2	5	2	2	2	5	5	5	4	3	3	2	2	5	5	5	5	2	5	2	5	2	5	5	2	2	4	3	2	2	2	5	5	4	5	5	5	0	54	1
4	2	5	2	2	2	2	5	4	2	2	3	2	5	4	5	5	5	3	7	2	5	2	2	5	4	3	3	4	3	2	2	4	4	4	4	4	4	0	52	1
4	2	2	5	2	2	2	5	4	2	5	3	2	3	5	5	5	2	3	6	2	5	2	2	0	3	3	3	3	4	3	2	5	4	4	4	4		0	35	1
4	2	5	2	2	2	2	2	5	2	3	3	5	5	4	4	5	2	2	5	2	5	2	2	5	2	3	4	2	2	2	2	4	4	4	4	4	5	5	50	1
4	2	0	2	2	5	2	2	3	5	4	4	5	5	3	2	5	3	5	5	2	5	2	2	5	2	3	3	5	5	3	2	4	4	4	4	4	4	5	54	1
4	2	5	2	2	2	5	5	4	3	3	5	2	2	4	3	5	3	5	5	5	5	2	2	5	2	2	2	2	4	2	2	5	3	4	4	4	5	5	32	1
4	2	2	5	2	2	2	5	4	2	3	4	5	5	4	3	5	5	5	5	2	5	2	2	5	2	3	4	2	4	2	5	5	4	4	4	3	4	0	49	1
4	2	0	0	2	0	5	3	2	5	5	2	5	5	2	2	5	3	3	7	2	2	3	4	0	3	5	5	5	5	3	3	3	2	2	2	2		0	51	1
4	2	2	2	2	2	5	5	5	4	5	5	5	5	3	5	4	5	5	5	2	5	2	5	5	2	2	5	5	5	4	5	5	5	5	5	5	5	0	67	1
4	2	2	2	2	2	5	5	5	4	4	5	5	5	3	5	5	5	5	5	2	5	2	5	5	2	2	5	5	5	4	5	5	5	4	4	4	5	0	56	1
4	2	2	2	2	2	5	5	5	3	3	5	5	5	2	5	5	5	5	5	2	5	2	5	5	2	2	5	5	5	4	5	5	5	4	4	4	4	0	79	1
4	2	2	2	2	2	5	5	5	3	5	5	5	5	3	5	5	5	5	5	2	5	2	5	5	2	2	5	5	5	4	5	5	5	4	4	4	3	0	39	1
4	2	2	2	2	2	2	5	5	3	4	5	5	5	2	5	5	5	5	5	2	5	2	5	5	2	2	5	5	2	4	5	5	5	4	4	4	5	0	50	1
4	2	2	2	2	2	5	5	5	4	5	5	5	5	2	5	5	5	5	5	2	5	2	5	5	2	2	5	5	5	4	5	5	5	4	4	4	4	0	48	1
4	2	2	2	2	2	5	5	5	4	5	5	5	5	2	5	5	5	5	7	2	5	2	5	5	2	2	5	5	5	4	5	5	5	4	4	4	5	0	51	1
4	2	2	2	2	2	5	5	5	5	5	4	4	4	4	5	5	5	5	3	2	5	2	5	5	2	2	5	5	5	4	5	5	5	4	4	4	4	0	62	1
4	2	2	2	2	2	5	5	5	4	4	4	4	4	4	5	5	5	5	3	2	5	2	5	5	2	2	5	5	5	4	5	5	5	5	5	4	4	0	52	1
4	2	2	2	2	2	5	5	5	4	4	3	4	2	2	5	5	5	5	2	2	5	5	5	5	5	2	5	5	5	4	5	5	5	5	4	4	4	0	50	1
4	0	0	0	2	0	3	5	2	2	2	2	2	2	2	5	5	3	3	5	2	5	2	2	5	2	3	2	3	2	3	2	4	3	2	2	2		0	33	1
4	2	2	2	2	5	2	5	4	4	4	4	3	3	5	4	5	5	5	5	2	5	2	2	5	2	3	4	2	5	3	5	4	4	4	4	4	5	5	47	1
4	5	0	0	2	0	2	3	2	2	2	2	5	5	5	5	5	3	3	5	2	5	2	3	5	2	3	5	3	2	3	3	3	5	5	5	3	3	5	50	1
4	5	5	5	2	0	2	2	4	4	3	4	3	3	3	2	5	3	5	5	2	5	2	2	5	2	3	2	3	5	3	2	4	3	3	4	4	4	0	46	1
4	5	0	5	2	0	2	3	3	3	3	3	5	5	3	2	5	3	3	5	2	5	2	3	5	3	3	5	3	5	3	2	4	3	4	4	4	4	5	48	1
4	5	0	5	2	0	5	3	2	2	2	2	5	5	5	2	5	3	3	5	2	2	3	3	0	3	4	5	3	5	3	3	3	3	3	2	2	4	5	60	1
4	2	2	2	2	0	5	5	5	5	5	4	4	2	5	5	5	5		6	2	5	5	5	5	2	3	4	5	2	2	2	5	5	5	5	5	5	0	55	1
4	2	2	2	2	2	5	5	4	2	4	4	3	3	4	5	4	2	2	52	2	5	5	5	5	5	2	4	2	5	4	5	5	5	5	5	5	5	0	65	1
4	2	5	0	2	0	5	5	5	4	5	4	4	3	5	5	5	5	5	5	2	5	2	5	5	5	2	5	5	5	4	5	5	5	5	5	4	4	0	52	1
4	2	2	2	2	2	4	5	5	5	5	4	2	2	5	3	5	3	5	6	2	5	3	2	5	3	2	3	3	3	4	5	5	4	4	4	5	5	5	55	1
4	2	2	2	2	2	5	5	5	5	3	5	5	4	5	5	5	5	5	5	2	5	2	5	5	2	3	5	4	5	5	5	4	5	4	4	4	5	0	60	1
4	2	2	5	2	5	5	5	5	5	3	4	5	5	4	5	5	5	5	5	2	5	2	5	5	2	3	5	3	5	5	5	5	5	5	4	5	5	0	47	1
4	2	2	5	2	2	5	5	5	5	3	5	5	5	4	5	5	5	5	5	2	5	2	5	5	2	3	5	3	5	5	5	5	5	5	5	4	3	0	27	1
4	2	2	5	2	5	5	5	5	5	4	5	4	4	5	5	5	5	5	5	2	5	2	5	5	2	3	5	3	5	5	5	5	5	5	5	4	5	0	64	1
4	2	2	2	2	2	5	5	5	5	5	5	5	5	5	5	5	5	5	5	2	5	5	5	5	2	5	5	2	5	5	5	5	5	5	5	5	5	0	37	1
4	2	2	2	2	2	5	5	5	5	5	5	5	5	5	5	5	5	4	5	2	5	5	5	5	5	5	5	2	5	5	5	5	5	5	5	5	5	0	56	1
4	2	2	2	2	2	5	5	5	5	5	5	5	5	5	5	5	5	4	5	2	5	5	5	5	5	5	5	2	5	5	2	5	5	5	5	5	5	0	55	1
4	2	2	2	2	2	5	5	5	5	4	5	3	5	5	5	4	4	5	5	5	5	2	5	5	2	2	5	2	5	4	5	4	5	5	4	5	5	0	39	1
4	2	2	2	2	2	5	5	5	4	4	5	5	4	5	5	5	2	2	5	2	5	5	5	5	2	2	4	4	3	5	2	5	5	5	4	4	5	0	35	1
4	2	2	2	2	2	5	5	5	5	4	5	5	5	5	5	5	3	5	5	2	5	5	5	5	2	5	5	3	5	5	2	4	5	5	4	5	5	0	48	1
4	2	2	2	2	2	2	5	5	4	4	4	4	4	5	4	4	2	2	5	2	5	2	5	5	2	2	4	3	2	3	4	5	4	4	4	4	4	0	40	1
4	2	5	2	2	5	2	5	4	4	4	5	3	3	4	3	5	3	2	4	2	5	2	2	5	2	2	2	3	3	3	4	4	4	4	4	4	4	0	32	1
4	2	5	2	2	5	2	5	4	2	4	4	3	3	4	3	5	3	2	6	2	5	2	2	5	2	3	2	3	3	3	4	4	3	4	3	4	3	0	42	1
4	2	5	5	2	0	5	2	4	2	2	2	4	5	3	5	5	5	5	4	2	5	2	5	5	2	2	5	3	2	3	3	3	4	4	3	4		0	55	1
4	2	0	5	2	5	5	2	4	3	2	3	2	2	3	5	5	5	5	4	2	5	2	5	5	5	2	5	2	5	3	4	4	4	4	4	4	4	5	56	1
4	2	0	5	2	0	2	2	4	2	2	3	2	2	3	2	5	3	2	6	2	5	2	3	5	2	3	2	2	3	3	4	4	3	3	3	3	3	0	57	1
4	2	5	2	2	5	2	5	4	3	3	4	2	2	3	2	5	3	2	4	2	5	2	2	5	2	3	2	3	3	3	4	4	3	4	4	4	4	0	46	1
4	2	0	5	2	2	2	2	4	2	2	3	2	2	3	3	5	3	2	4	2	5	2	2	5	2	2	2	3	3	3	4	4	4	4	4	4	4	0	47	1
4	2	2	2	2	2	2	5	4	4	5	5	3	3	5	3	5	3	2	6	2	5	2	2	5	2	3	2	2	3	3	4	4	4	4	4	4		0	52	1
4	2	5	5	2	5	2	2	4	2	3	3	2	2	3	2	5	3	5	4	2	5	2	2	5	2	2	2	2	3	3	4	4	3	4	4	4	4	0	47	1
4	2	0	2	2	0	5	5	4	3	3	5	4	5	4	4	4	5	4	4	2	5	2	5	5	2	5	5	3	5	2	5	4	5	5	5	4	5	0	51	1
4	2	5	2	2	0	5	5	5	4	4	3	4	5	2	5	4	5	5	5	2	5	2	5	5	2	5	5	3	2	2	5	5	4	4	4	4	4	5	43	1
4	2	5	2	2	0	5	5	5	3	4	2	2	3	5	5	4	5	2	5	2	5	2	5	5	2	2	5	3	5	2	5	4	4	4	4	4	5	0	37	1
4	2	0	2	2	2	5	5	5	3	2	5	2	3	5	5	4	5	5	6	5	5	5	5	5	2	2	5	3	5	4	5	5	5	4	4	4	4	0	42	1
4	2	0	2	2	0	5	5	5	4	3	5	3	4	5	5	4	5	5	5	2	5	2	5	5	2	2	5	2	2	2	5	4	5	4	4	4	5	5	39	1
4	2	0	2	2	0	5	5	5	3	3	4	4	3	5	5	4	5	5	5	2	5	2	5	5	2	2	5	2	2	2	5	4	5	5	5	4	5	0	57	1
4	2	0	5	2	5	5	5	5	3	4	2	3	3	5	5	5	5	5	5	2	5	2	5	5	2	3	4	3	2	2	5	4	5	5	5	5	4	0	46	1
4	2	0	5	2	5	5	5	5	4	4	4	3	3	5	5	4	5	5	5	2	5	2	5	5	2	2	4	2	2	2	5	5	5	5	5	5	4	0	39	1
4	2	0	2	2	0	5	5	5	4	2	3	3	4	4	5	4	5	5	5	2	5	2	5	5	2	3	5	2	2	2	5	4	5	5	5	5	3	0	45	1
4	2	5	2	2	0	5	5	5	4	4	5	3	4	5	5	4	3	2	5	2	5	2	5	5	2	2	5	3	2	4	5	4	5	4	5	4	4	0	50	1
4	5	5	5	2	5	5	5	4	3	4	3	3	4	4	5	4	5	2	5	2	5	2	2	5	2	3	4	3	2	4	2	5	4	4	4	4	5	5	24	1
4	2	2	2	2	2	5	5	3	3	3	3	3	3	4	3	3	2	5	5	2	5	2	5	5	2	3	4	3	5	3	2	4	4	4	4	4	4	0	52	1
4	2	2	2	2	2	2	5	3	3	3	3	3	3	3	3	3	2	5	5	2	5	2	5	5	2	3	4	2	5	3	2	4	4	4	4	4	3	0	45	1
4	2	2	2	2	2	2	5	3	3	3	3	3	3	3	3	3	2	5	5	2	5	2	2	5	2	3	3	3	2	4	2	4	4	4	4	3	3	0	55	1
4	5	5	5	2	2	5	5	3	3	3	4	3	3	3	4	3	5	2	5	2	5	2	2	5	2	2	4	3	2	4	2	4	4	4	4	4	3	0	83	1
4	2	2	2	2	2	2	5	3	3	3	4	3	2	3	3	3	2	5	5	2	5	2	3	5	2	3	3	3	2	3	2	4	3	3	3	4	4	5	76	1
4	2	2	2	2	2	2	2	4	4	4	4	4	4	4	4	2	2	2	5	2	5	2	2	5	5	3	3	3	2	3	2	3	4	4	3	4	4	5	34	1
4	2	2	2	2	2	2	5	3	3	3	3	3	3	4	4	5	5	5	5	2	5	5	5	5	2	3	4	3	5	4	2	4	5	4	4	4	5	0	61	1
4	2	2	2	2	2	5	5	3	3	3	3	3	3	3	2	2	3	2	5	5	5	2	2	5	2	2	2	3	3	3	3	4	3	4	4	4	4	0	48	1
4	2	2	2	2	2	2	5	3	3	3	3	3	3	3	4	4	2	2	5	2	5	4	5	5	2	3	3	2	5	4	2	4	4	4	4	4	4	0	63	1
4	2	2	2	2	2	5	5	3	3	3	3	3	3	3	4	4	5	2	5	2	5	4	2	5	4	3	3	3	2	4	2	4	4	4	4	4	3	0	82	1
4	2	2	2	2	2	2	5	4	4	4	4	4	4	4	4	4	2	2	5	2	5	2	5	5	2	2	3	3	2	3	2	4	4	4	4	4	4	0	62	1
4	2	5	2	2	2	5	5	4	4	5	4	4	4	4	4	4	2	5	5	2	5	5	5	5	2	2	4	3	2	4	2	5	4	4	4	4	4	0	53	1
4	5	5	5	2	5	2	2	3	2	2	2	3	3	3	3	5	3	2	6	2	5	2	2	5	2	3	2	3	5	3	2	4	3	3	3	4	4	0	47	1
4	5	5	5	2	5	5	2	3	3	2	2	3	3	4	4	3	3	2	5	2	5	5	2	5	2	2	3	3	3	3	2	3	4	4	4	4	3	0	68	1
4	5	5	5	2	5	2	2	3	3	3	3	3	3	3	4	5	5	5	5	2	5	5	5	5	2	5	5	2	2	3	2	4	4	4	4	4	5	0	34	1
4	2	2	2	2	2	2	2	4	3	3	3	3	4	4	4	4	2	2	5	2	5	2	2	5	2	2	4	3	2	3	2	5	4	4	3	3	4	0	46	1
4	2	2	2	2	2	5	5	2	2	2	2	2	2	2	4	5	5	5	5	2	5	2	5	5	2	3	4	2	2	2	2	4	4	4	4	4	5	0	44	1
4	2	5	2	2	5	5	5	3	3	2	3	3	2	4	4	4	2	2	5	2	5	2	2	0			3	3	3	3	2	4	4	4	4	4	4	0	64	1
4	2	5	5	2	5	5	5	2	2	2	2	2	2	2	2	5	3	2	5	2	5	2	3	0			5	2	5	3	2	4	3	3	2	2	4	5	51	1
4	2	5	5	2	2	5	5	4	3	2	5	4	4	4	4	5	5	5	5	2	5	2	5	5	2	2	5	2	2	2	5	5	5	5	5	5	5	5	48	1
4	2	0	2	2	2	5	5	4	2	3	5	3	2	4	5	5	5	5	7	2	5	2	5	5	2	3	5	3	2	4	2	5	5	4	4	5	4	0	49	1
4	2	0	2	2	2	2	5	5	4	4	4	4	4	5	5	5	5	5	5	2	5	2	5	5	2	3	4	2	5	2	5	5	5	5	5	5	4	0	59	1
4	2	5	2	2	2	5	5	5	5	2	5	5	2	5	5	5	5	5	5	2	5	2	5	5	2	5	5	2	5	2	5	5	5	5	4	5	5	0	46	1
4	2	0	2	2	2	2	5	5	4	2	4	3	3	5	5	4	5	5	5	2	5	2	5	0	2	2	4	3	2	4	5	5	5	5	4	5	4	0	60	1
4	2	5	2	2	2	5	5	4	3	2	5	2	4	4	4	5	5	5	5	2	5	3	5	0	2	3	4	3	2	4	5	5	5	5	4	5	4	0	51	1
4	2	2	2	2	2	5	5	4	4	5	4	2	5	5	5	4	5	5	5	2	5	2	5	5	2	2	5	5	5	3	2	4	5	5	4	5	5	0	42	1
4	2	0	2	2	2	2	5	4	5	3	5	4	5	4	5	5	5	5	5	2	5	2	5	0	2	3	4	3	2	2	2	4	5	4	5	5	5	0	65	1
4	2	0	2	2	5	5	5	5	4	3	5	4	4	5	5	5	5	5	5	2	5	2	5	5	2	3	3	5	5	2	5	5	5	5	5	5	4	0	61	1
4	2	0	2	2	2	5	5	5	4	4	4	4	4	5	3	5	3	5	5	2	5	2	3	5	2	3	3	3	3	3	2	4	5	5	4	4	5	0	69	1
4	2	2	2	2	2	5	5	5	4	4	4	3	3	5	5	5	5	5	5	5	5	2	5	5	2	2	5	5	3	5	2	4	5	5	5	5	5	0	55	1
4	0	0	0	2	0	5	5	2	2	2	2	2	2	2	2	5	3	3	7	2	5	4	3	0			5	2	5	3	3	4	3	3	3	4	5	5	62	1
4	2	2	2	2	2	5	5	4	3	4	4	2	2	5	5	4	2	2	5	2	5	2	5	5	2	3	4	2	2	3	2	4	4	4	4	4	5	5	25	1
4	2	2	2	2	2	2	2	5	3	5	4	4	4	4	5	5	5	5	5	2	5	2	5	5	2	3	4	2	5	2	2	4	4	4	4	4	5	5	25	1
4	5	5	5	2	5	5	5	4	3	4	4	3	3	4	4	3	2	2	7	2	5	4	5	5	4	3	4	2	5	4	3	4	4	4	4	3	4	5	58	1
4	2	5	5	2	5	5	5	5	2	4	3	2	2	4	5	4	5	5	3	2	5	2	5	5	2	2	4	2	2	2	3	5	5	4	4	4	4	0	49	1
4	2	5	0	2	5	5	5	5	2	4	3	5	2	4	5	5	5	5	3	2	5	2	5	5	2	3	5	2	5	2	3	5	4	4	4	4	4	5	67	1
4	2	5	0	2	5	5	5	5	2	4	4	2	3	4	5	5	5	5	3	2	5	2	5	5	2	3	5	2	5	2	4	5	5	4	4	4	3	5	59	1
4	2	5	0	2	0	5	5	5	2	4	3	5	2	3	5	3	2	2	5	2	5	2	5	5	2	3	4	3	2	2	3	5	4	4	4	4	3	0	20	0
4	2	5	0	2	5	5	5	5	2	4	4	2	3	3	4	4	2	3	5	2	5	2	2	5	2	3	2	3	3	3	3	5	4	4	4	4	3	0	59	1
4	2	2	2	2	2	2	5	4	4	4	4	4	4	4	5	5	2	2	5	2	5	5	5	5	2	5	5	3	2	4	2	4	5	5	5	5	5	0	41	1
4	5	5	5	2	5	2	2	2	2	3	3	2	4	4	2	5	3	2	2	2	5	2	3	5	2	3	2	3	5	3	3	4	3	3	3	2	3	0	67	1
4	5	5	5	2	5	2	3	3	3	2	2	3	3	5	3	5	3	2	5	2	5	2	2	5	2	2	3	3	3	3	2	4	3	4	4	3		0	71	1
4	2	2	5	2	2	2	2	3	3	3	3	3	3	3	5	5	5	2	5	2	5	2	5	5	2	2	4	3	2	4	2	4	5	5	5	5	5	5	35	1
4	2	2	2	2	2	5	5	4	4	4	4	4	4	4	5	5	2	5	5	2	5	5	2	5	2	2	4	3	2	3	2	4	4	4	4	4	4	0	52	1
4	2	2	2	2	2	2	5	3	3	3	3	3	3	3	4	4	5	5	5	2	5	4	5	5	2	2	4	3	5	4	2	4	5	4	4	4		0	67	1
4	2	2	2	2	2	2	5	4	3	4	4	3	3	4	4	3	3	2	4	2	5	3	3	5	3	3	2	4	5	3	2	4	3	3	3	4	4	0	47	1
4	2	2	2	2	2	2	5	3	3	3	3	3	3	3	4	4	5	5	5	2	5	2	5	5	2	3	4	3	2	4	2	4	4	4	4	5	4	0	48	1
4	2	2	2	2	5	5	5	3	3	3	3	3	3	3	4	5	5	2	5	2	5	5	5	5	4	3	4	3	2	3	2	4	4	4	4	4	3	0	40	1
4	2	2	2	2	2	5	5	4	3	4	5	3	3	3	5	5	5	5	5	2	5	5	5	5	4	3	4	3	2	3	2	4	4	4	4	4		0	42	1
4	2	5	5	2	5	2	5	5	2	3	5	5	5	2	4	5	5	2	3	2	5	2	2	5	2	3	4	3	2	3	3	4	3	3	3	4	3	0	32	1
4	2	0	0	2	0	2	5	5	2	3	2	5	5	5	2	5	3	3	3	2	5	2	3	0			5	3	3	3	3	4	3	3	3	2	4	5	61	1
4	2	2	2	2	2	5	5	4	4	4	4	4	4	4	5	4	2	5	5	2	5	2	5	5	2	3	3	2	2	3	2	4	4	4	4	2	3	0	28	1
4	2	2	2	2	2	5	5	5	4	4	4	3	3	5	5	4	5	5	5	2	5	3	5	5	2	2	5	2	5	2	3	4	4	4	4	4	3	0	40	1
4	2	5	5	2	5	2	5	5	2	4	3	5	5	2	3	5	3	3	3	2	5	2	2	5	2	3	2	3	3	3	3	4	3	4	4	4	2	0	48	1
4	2	5	5	2	5	2	5	5	2	3	2	5	5	3	3	5	3	3	3	2	5	2	2	5	2	3	3	3	3	3	3	4	3	4	4	4	2	0	49	1
4	2	5	5	2	5	5	5	5	2	4	2	5	5	2	4	2	2	2	3	2	5	2	2	5	2	3	2	3	3	3	3	4	3	3	3	4	2	0	52	1
4	5	5	5	2	5	5	5	4	4	4	3	3	3	3	3	5	3	3	5	2	2	3	3	0	3	5	5	2	5	3	2	3	4	4	4	4	4	0	73	1
4	2	2	2	2	2	2	5	5	4	4	5	3	3	3	4	4	5	5	5	2	5	2	3	0	3	4	3	3	3	2	2	4	4	4	4	4	4	0	61	1
4	2	2	2	2	2	5	5	4	4	4	3	3	3	3	5	5	5	5	5	2	5	4	2	5	4	3	4	2	5	2	2	4	4	4	4	4	4	0	41	1
